# Supplementary material for: Implementation of a novel nursing assessment tool in geriatric trauma patients with proximal femur fractures
Source: PLoS One. 2023 Jun 9;18(6):e0284320. doi: 10.1371/journal.pone.0284320 (PMC10256203; doi:10.1371/journal.pone.0284320)
Supplement: S1 Dataset — (CSV) [file pone.0284320.s003.csv]

Alter	CCI	CM eff.	AO	Typ Kompl. H	CDI H	Delir	Sturz	Dekubitus	h�chster CD	CDI	BMI	SPI0	Braden0	Sturzrisiko0	Pneumonierisiko0	VDD0	Mangelern�hrung0
88	5	3.965	B			0	0	1	2	27.2	18.5	22	13	1	1	0	9
87	6	3.965	B			0	0	0	1	8.7	24.9	23	15	1	1	3	1
95	4	3.965	B			0	0	0	2	24.2	18.3	25	12	1	1	0	4
78	5	3.965	B			0	0	0	2	41.1	23.7	23	16	1	1	0	4
93	6	3.965	B			0	0	0	2	29.6	25.3	24	14	1	1	3	5
72	5	1.946	B			0	0	0	0	0	27.2	32	17	1	1	0	1
71	4	3.965	B			0	0	0	3b	53.5	20.7	34	18	0	0	0	1
91	9	3.965	B	2	1	1	0	1	2	37.4	26.1	26	17	1	1	3	9
85	5	3.965	B			1	0	1	2	49.1	21.2	20	12	1	1	3	9
71	4	3.965	B			1	0	0	2	24.2	29.9	32	14	1	0	3	9
87	5	3.965	B			1	0	0	2	33.2	18.2	26	16	1	1	0	2
76	10	2.714	B	7	1	1	1	0	3a	48.7	22.9	18	14	1	1	3	9
81	5	1.644	B			0	0	0	1	15	22.1	22	13	1	1	0	5
71	3	3.254	B			1	0	0	3b	61.1	16.9	33	17	1	1	0	1
81	5	1.644	B			1	0	0	2	30.8	22.8	24	18	1	1	3	5
70	3	1.644	B			0	0	0	0	0	19.5	30	16	1	1	0	3
92	4	1.644	B			0	0	0	2	22.6	26.1	25	13	1	1	0	2
77	3	0.514	B			0	0	0	1	8.7	22.8	21	99	1	1	0	1
77	5	2.712	B			0	0	0	2	25.7	32.7	33	18	1	1	3	9
83	4	1.644	B			0	0	0	2	27.2	25.7	30	17	1	1	0	9
93	5	1.591	B			1	0	0	2	24.2	22.2	26	18	1	1	3	9
81	5	2.607	B			1	0	1	4a	52.4	32.5	15	11	1	1	3	9
86	5	1.55	B			0	0	0	0	0	25.6	29	16	1	1	0	9
80	7	1.644	B			0	0	0	2	27.2	27.3	30	15	1	1	0	4
90	5	2	B			1	0	0	2	22.6		15	11	1	1	3	9
74	6	2.416	B			0	0	0	1	12.2	21.2	24	16	1	1	0	1
74	3	1.644	B			0	0	0	1	15	20.7	28	16	1	1	0	2
90	4	3.965	B			0	0	0	2	43.6	28.1	33	17	1	1	0	1
74	3	1.644	B			0	0	0	2	20.9	23.1	30	14	1	1	0	9
71	3	1.644	B			0	0	0	0	0	16.9	26	13	1	1	0	1
81	6	1.504	B			0	0	0	2	29.6	24.5	32	19	1	1	0	1
86	5	3.965	B			1	0	0	2	52	29	21	13	1	1	3	9
85	6	3.254	C			0	0	0	2	20.9	23.6	25	15	1	1	3	9
80	4	3.411	A			0	0	0	2	20.9	22.8	33	19	1	1	0	9
73	7	2.32	A			0	0	0	1	8.7	17.4	34	19	1	1	0	3
79	11	2.32	A			0	0	0	5	100		20	15	1	1	0	1
81	9	1.55	A			0	0	0	2	20.9	27.4	18	11	1	1	0	5
79	5	1.55	A			0	0	0	1	15	24.1	31	15	1	1	0	4
78	3	0.795	A			0	0	0	1	8.7	22.9	33	17	1	1	0	1
79	4	5.47	A	11	1	1	0	1	4a	62	31.3	30	12	1	1	3	9
101	5	1.55	A			0	0	1	2	25.7		11	12	1	1	3	9
72	3	3.411	A			0	0	0	2	32	22.3	32	14	1	1	0	9
91	4	2.242	A			0	0	0	1	12.2	21.1	30	12	1	1	0	4
86	5	3.411	A			0	0	0	2	28.5	27.8	28	18	1	1	0	1
82	6	3.411	A			0	0	0	2	25.7	30.8	28	18	1	1	0	1
88	5	3.411	A			0	0	0	3b	38.9	28.7	23	13	1	1	0	9
86	4	2.242	A			0	0	0	2	20.9	18	26	12	1	1	0	5
95	6	2.242	A			0	0	0	2	30.8	20	15	12	1	1	3	4
82	8	3.411	A	4	1	1	0	1	2	42	17.5	20	15	1	1	3	9
85	5	3.411	A			1	0	0	2	43.6	20.3	16	14	1	1	3	9
92	5	2.416	A			1	0	0	2	27.2	18.1	22	16	1	1	3	9
86	5	2.184	A			1	0	1	2	34.3	29.5	23	15	1	1	0	9
91	7	3.411	A	7	1	1	0	0	2	49.9	28.1	18	13	1	1	3	4
95	5	2.416	A	52	1	1	0	0	5	100		26	11	1	1	0	9
77	3	2.242	A			0	0	0	2	22.6	22.3	30	16	1	1	0	9
89	6	3.411	A			1	0	0	2	43.6	20.4	23	17	1	1	0	1
83	5	2.242	A			0	0	0	2	24.2	23.2	18	13	1	1	0	9
89	5	2.416	A			1	1	0	2	28.5	23.6	37	19	1	0	0	1
94	4	3.411	A			0	0	1	1	17.3	22.8	27	17	1	1	3	2
78	3	2.242	A			0	0	0	2	24.2	27.7	26	14	1	1	0	4
92	5	2.32	A			0	1	1	2	27.2	24.6	26	11	1	1	0	9
85	4	1.55	A			0	0	0	0	0	28.4	26	15	1	1	0	9
75	3	1.55	A			0	0	0	2	24.2		26	15	1	1	3	9
89	5	1.55	A			0	0	0	2	40.2	19.7	22	13	1	1	0	9
88	5	2.416	A			0	0	0	2	24.2		99	99	1	1	3	9
87	5	3.411	A			1	1	0	2	33.2	22.5	29	14	1	1	0	5
72	5	2.242	A			0	0	0	2	38.2	21.5	27	14	1	1	0	3
87	5	3.411	A			0	0	0	1	21.2	21.9	26	13	1	1	0	4
94	8	2.32	A			0	0	0	5	100	16.4	25	14	1	1	0	9
102	5	0.795	A			1	0	0	2	22.6		20	16	1	1	3	1
78	4	2.32	A			0	0	0	4a	64.3	21.7	19	13	1	1	3	5
